# Supplementary material for: Exploring chilling stress and recovery dynamics in C4 perennial grass of Miscanthus sinensis
Source: PLoS One. 2025 Jan 3;20(1):e0308162. doi: 10.1371/journal.pone.0308162 (PMC11698526; doi:10.1371/journal.pone.0308162)
Supplement: S1 Dataset — The data points used to generate the graphs presented in the figures include all relevant variables and measurements. (XLSX) [file pone.0308162.s010.xlsx]

## Sheet: Table S1
Table S1. Menavalues and standard errors of 10 traits for 18 M. sinensis genotypes.
Genotype	Type	Trait1 - shoot height	Trait2 - stem diameter	Trait3 - leaf length	Trait4 - leaves per stem	Trait5 - dry biomass	Trait6 - SPAD	Trait7 - Fv/Fm	Trait8 - Fo/Fm	Trait9 - Fv/Fo	Trait10 - PI_ABS	std.err1	std.err2	std.err3	std.err4	std.err5	std.err6	std.err7	std.err8	std.err9	std.err10
Ms1	T	18.86	3.78	50.84	5.2	0.656	40.02	0.45006	0.45006	0.9366	1.1934	1.85731	0.08	3.02665	0.374166	0.108102	2.20009	0.0440928	0.0440928	0.178146	0.390848
Ms1	C	31.8	4.1	75.5	7.6	1.934	47.8	0.762	0.76188	3.2116	8.237	2.95635	0.214476	4.56618	0.4	0.337855	1.39714	0.00645755	0.00639941	0.110872	0.681253
Ms1	TR	21.84	4.22	55.64	5.6		35.4	0.6958	0.30436	2.3174	3.1318	1.98761	0.224499	7.44497	0.244949		1.66823	0.0149412	0.0150281	0.159372	0.99362
Ms1	CR	39.7	6.66	79.8	9.8		35.4	0.7358	0.26438	2.7906	6.4032	4.34051	0.973961	3.88137	0.489898		1.66823	0.00611065	0.00610134	0.0907996	0.811142
Ms5	T	13.12	3.74	35.22	5.8	0.56	35.96	0.46932	0.46932	1.2786	0.6588	2.33482	0.469681	3.76409	0.8	0.159593	2.5109	0.0486507	0.0486507	0.128406	0.151742
Ms5	C	23.7	5.34	68.78	7.4	2.096	43.64	0.7546	0.24216	3.096	6.5948	3.2619	0.565332	5.54873	0.927362	0.565036	2.02054	0.00906422	0.00390264	0.160768	0.834533
Ms5	TR	16.3	4.86	46.14	6		36.68	0.6806	0.31932	2.1452	2.9674	2.48797	0.454533	7.1491	0.547723		1.40833	0.010028	0.00997023	0.107475	0.432055
Ms5	CR	31.9	6.88	61.96	9.8		42.26	0.7166	0.28368	2.3488	4.927	7.92843	1.08	5.91241	1.15758		3.26322	0.0175231	0.0175145	0.21615	0.806655
Ms6	T	17.62	4.1	37.76	6	0.682	35.92	0.44428	0.44428	1.1686	0.7074	0.728972	0.216795	1.2131	0.632456	0.123102	0.732393	0.0240087	0.0240087	0.0366655	0.107899
Ms6	C	21.8	5.62	75.14	8.2	2.5	42.62	0.7582	0.24556	3.1404	9.8156	3.83927	0.31209	7.98715	0.583095	0.650285	2.12683	0.00358329	0.0090374	0.0609939	2.05852
Ms6	TR	15.3	4.76	34.78	5.8		32.18	0.704	0.29592	2.3874	3.4698	1.00747	0.211187	6.01277	0.583095		2.1581	0.00730068	0.00725199	0.084403	0.714698
Ms6	CR	24.5	7.32	75	9		47.48	0.7378	0.28368	2.574	7.5084	2.01246	1.05186	2.99583	0.547723		1.86183	0.0120183	0.0175145	0.199809	0.874932
Ms7	T	20.2	4.04	39.62	5.6	0.468	34.18	0.46166	0.46166	0.9696	0.68575	1.23612	0.0748331	1.37964	0.678233	0.0263439	1.78869	0.0076252	0.0076252	0.124585	0.103162
Ms7	C	29.86	4.66	72.14	6.4	1.814	46.26	0.6818	0.24174	2.9875	11.334	4.81348	0.302655	5.3075	0.6	0.316095	1.75174	0.0704935	0.00361062	0.0477603	0.957503
Ms7	TR	18.54	4.16	34.4	5		37.16	0.706	0.29398	2.4048	3.323	1.50053	0.309192	3.18465	0.316228		0.27313	0.00452769	0.00444673	0.0538334	0.61783
Ms7	CR	43.7	6.12	86.5	9.4		51.66	0.724	0.26208	2.8476	6.1734	6.39844	0.222261	1.89737	0.6		3.14	0.00512835	0.0120422	0.175347	0.55359
Ms8	T	13.9	3.08	38.4	5	0.4	38.44	0.51494	0.51494	1.0422	0.7948	1.8735	0.22891	5.91346	0.707107	0.145499	1.56224	0.0286152	0.0286152	0.29289	0.293971
Ms8	C	24.2	4.64	67.52	7.6	1.826	46.76	0.7564	0.32074	3.1086	9.1298	3.90384	0.24	4.94625	0.509902	0.54468	2.30946	0.00451221	0.0698833	0.0742257	1.34172
Ms8	TR	17.16	4.08	46.86	6.4		38.82	0.6856	0.3143	2.2706	3.8546	0.837019	0.20347	1.71015	0.4		2.64375	0.0286803	0.0286912	0.245015	0.868612
Ms8	CR	26.4	5.28	64.1	9		46.3	0.747	0.276	2.6286	6.1734	2.502	0.188149	2.02731	0.547723		1.67153	0.0121285	0.00517185	0.0698932	0.55359
Ms9	T	16.42	3.7	39.2	4.8	0.388	41.76	0.50392	0.52188	1.424	0.8224	1.58789	0.414729	5.54725	0.489898	0.112668	2.05368	0.0616359	0.0570351	0.12523	0.398189
Ms9	C	19.58	4.44	59.38	7.4	1.184	41.76	0.6324	0.24372	2.9668	6.032	3.13168	0.508527	10.4601	0.748331	0.463429	2.05368	0.0777924	0.00442577	0.0887003	0.807269
Ms9	TR	15.1	4.02	43.78	5.8		37.82	0.6982	0.30164	2.3506	4.6328	2.22711	0.224499	6.77661	0.374166		2.30269	0.0154383	0.0154435	0.175666	1.02712
Ms9	CR	33.5	5.02	70.62	8.6		40.52	0.6396	0.25294	2.9882	9.7262	7.68765	0.354119	6.7772	0.812404		2.85594	0.0796546	0.0120902	0.180732	1.76598
Ms10	T	12.46	3.3	32.9	5	0.316	36.18	0.428	0.4167	1.0596	0.8836	1.19775	0.294958	5.15451	0.447214	0.0908075	2.12141	0.0257677	0.0200453	0.173727	0.12443
Ms10	C	22.48	4.72	50.46	7.6	1.388	43.02	0.7482	0.25258	3.0376	7.3302	5.12556	0.235372	7.03645	0.678233	0.460569	2.60948	0.00723464	0.00576536	0.0580178	1.19891
Ms10	TR	18.24	4.32	37.46	5.2		36.7	0.6976	0.3024	2.3248	3.6366	2.75456	0.414005	4.19507	0.374166		2.53417	0.0110345	0.0109782	0.123673	1.19131
Ms10	CR	62.8	6.12	75.32	10.6		42.22	0.642	0.3604	2.154	5.08	9.36696	0.226716	2.4461	0.6		3.61682	0.065146	0.079607	0.433801	1.49914
Ms11	T	10.78	3.12	26.8	5	0.178	33.26	0.50012	0.50012	1.378	0.712	1.77268	0.387814	5.14432	0.316228	0.0721388	1.22254	0.0436999	0.0436999	0.0900983	0.180759
Ms11	C	15.84	4.96	66.1	6.4	0.95	42.44	0.7146	0.24786	2.6502	4.0826	0.271293	0.12083	2.01718	0.509902	0.0728697	1.89013	0.0314016	0.00359188	0.331874	0.759993
Ms11	TR	14.54	3.78	39.46	4.6		35.32	0.6716	0.32838	2.0916	2.345	2.46406	0.38	6.91915	0.748331		1.77522	0.0210632	0.0210047	0.183705	0.719738
Ms11	CR	31.9	5	73.16	8		43.62	0.7316	0.35786	2.068	4.2834	4.57821	0.0774597	4.44146	0.547723		2.153	0.00538145	0.0651481	0.381497	0.858662
Ms12	T	6.56	2.88	21.74	3.8	0.076	35.42	0.423	0.423	1.089	1.623	0.358608	0.351283	1.86992	0.374166	0.0166132	1.19222	0.0160511	0.0160511	0.118204	0.47852
Ms12	C	14.8	4.74	60.4	6.4	0.988	47.18	0.7414	0.28524	2.8722	8.1282	0.489898	0.186011	5.06557	0.244949	0.0960937	3.80676	0.00515364	0.031404	0.0797875	1.45611
Ms12	TR	10.08	4.08	27.82	3.8		34.5	0.7138	0.28628	2.5002	3.6272	1.52525	0.190788	1.74425	0.2		2.29347	0.00652993	0.00642895	0.0818287	0.421571
Ms12	CR	24.1	5.3	75.7	8		48.74	0.7354	0.26862	2.7288	10.6222	3.71618	0.537587	5.71752	0.316228		3.53265	0.00169115	0.0053993	0.0715999	2.60524
Ms13	T	13.04	3.16	38.22	4.6	0.354	40.08	0.615325	0.5159	1.617	0.495	1.09389	0.0244949	4.98291	0.244949	0.0752064	2.05509	0.067313	0.112267	0.0935548	0.261891
Ms13	C	26.3	4.5	65.7	6.8	1.982	53.2	0.7402	0.25868	2.8654	7.1478	4.06694	0.389872	6.65507	0.583095	0.441275	3.63621	0.0082547	0.00512761	0.121722	1.02773
Ms13	TR	12.02	3.26	34.68	4.6		40.82	0.7246	0.2753	2.6422	4.33	1.16207	0.180555	3.17197	0.244949		2.10794	0.00734575	0.00729466	0.0966465	0.883021
Ms13	CR	32.2	5.24	75.2	7.6		48.08	0.737	0.26454	2.7808	6.424	4.62223	0.26	6.89311	0.6		3.75838	0.0124499	0.00167589	0.0240321	0.312614
Ms14	T	10.2	3.62	33.82	4.8	0.242	41.2	0.38475	0.38475	1.6216	2.8822	1.59374	0.348425	4.34481	0.374166	0.101656	2.73404	0.0133998	0.0133998	0.261351	0.6492
Ms14	C	10.98	3.82	34.9	6.2	0.552	50.48	0.7164	0.25974	2.5318	4.5898	3.05424	0.385227	8.33882	1.15758	0.236102	4.99684	0.00654675	0.00815086	0.0834125	0.47089
Ms14	TR	9	3.38	32.02	5		36.12	0.707	0.29294	2.4458	5.2266	2.58844	0.330757	7.12891	0.547723		3.94606	0.0139821	0.0139883	0.167901	0.911086
Ms14	CR	24.5	4.58	67.2	8.6		52.6	0.7325	0.26298	2.8356	5.528	4.14427	0.327719	3.60069	0.509902		4.5396	0.010171	0.0125122	0.175176	0.663894
Ms15	T	12.36	3.5	38.86	4.4	0.418	39.34	0.33828	0.33828	1.2522	2.7152	2.42376	0.336155	5.169	0.748331	0.143052	2.86315	0.0227158	0.0227158	0.151673	0.682983
Ms15	C	21.62	5.28	54.96	7	1.638	72	0.7464	0.28374	2.9542	6.2524	3.96136	0.251794	7.12381	0.316228	0.430179	12.9709	0.00654675	0.00649289	0.100865	0.854022
Ms15	TR	13	4	38.4	4.2		38.72	0.7004	0.29974	2.3928	3.585	2.56418	0.489898	6.10205	0.2		3.31548	0.0207861	0.0208759	0.203794	0.76356
Ms15	CR	28.4	5.46	61.3	6.8		46.94	0.7286	0.267775	2.5635	6.63844	3.45471	0.450111	2.63439	0.374166		1.87792	0.0051923	0.0101322	0.252545	2.49472
Ms16	T	15.8	4.84	43.32	7.2	1.102	40.38	0.40884	0.40884	1.785	1.6894	1.99123	0.467547	11.5387	0.8	0.631778	2.88607	0.0467942	0.0467942	0.214287	0.50561
Ms16	C	15.22	5.78	50.58	8.2	1.916	49.74	0.7534	0.25354	3.0746	6.5132	0.899111	0.424735	5.35877	0.583095	0.584924	7.7822	0.0090587	0.00656587	0.148389	1.42071
Ms16	TR	12.5	4.98	35.7	6.6		37.1	0.712	0.288	2.5242	4.0478	1.72482	0.561605	7.02602	0.509902		4.05154	0.0182729	0.0183695	0.203945	0.977501
Ms16	CR	26.3	6.28	56.1	10.2		43.64	0.7288	0.27152	2.6886	5.2968	5.24309	0.224499	2.57099	0.583095		4.16517	0.00727599	0.0051685	0.0712107	1.02714
Ms17	T	10.58	3.48	38.38	4.8	0.338	39.62	0.42376	0.42376	1.4672	1.614	2.09437	0.354119	2.32517	0.2	0.071232	1.33394	0.0531522	0.0531522	0.0685546	0.50174
Ms17	C	19	4.64	72	7.4	2.15	44.82	0.7462	0.24674	2.9568	6.6962	2.58844	0.150333	7.23187	0.927362	0.452692	4.69483	0.00821827	0.00905448	0.12086	0.731803
Ms17	TR	14.1	3.86	33.72	5.4		42.74	0.6892	0.31104	2.4268	3.0712	1.99625	0.361386	4.95413	0.4		1.41725	0.0446356	0.0446376	0.375878	1.0872
Ms17	CR	24.7	4.94	46.2	7		35.38	0.7448	0.27114	2.6992	5.0334	3.2619	0.150333	2.8178	0.547723		1.24956	0.010283	0.00726833	0.102403	0.849418
Ms18	T	7.4	3.3	24.86	3.8	0.146	40.24	0.39678	0.39678	1.2772	1.5812	0.748331	0.151658	3.51576	0.2	0.0198997	0.744043	0.0357635	0.0357635	0.148217	0.240607
Ms18	C	13.08	5.64	46.12	7.2	1.656	44.56	0.7508	0.25374	3.0326	7.1322	3.11149	0.566216	9.66304	0.489898	0.815295	1.30484	0.00941488	0.00818056	0.14028	1.09793
Ms18	TR	18	5.54	43.5	8.8		40.08	0.696	0.3039	2.3164	3.3326	2.1272	0.467547	4.17133	0.583095		3.67293	0.0131643	0.0131745	0.150004	0.419942
Ms18	CR	13	5.76	52.5	8.2		39.04	0.7224	0.25514	2.9434	7.5838	2.36643	0.27313	4.59347	0.663325		2.44757	0.00455631	0.010347	0.147847	1.61916
Ms19	T	13.52	3.74	38.98	4.8	0.464	33.86	0.42436	0.42436	1.2608	1.2984	1.5641	0.337046	5.7559	0.583095	0.165699	4.75748	0.0460707	0.0460707	0.110051	0.381901
Ms19	C	20.82	5.92	72.94	7.4	2.02	51.42	0.7346	0.24926	2.7838	7.3892	3.83085	0.449889	3.7787	0.678233	0.405475	3.32316	0.00822557	0.00934824	0.111312	1.60688
Ms19	TR	12.94	4.26	38.84	5.6		37.96	0.6792	0.32104	2.334	3.4702	3.17232	0.581893	8.64023	0.812404		2.53547	0.0487682	0.0488078	0.363394	1.0161
Ms19	CR	25.9	5.38	74.7	7.6		40.1	0.7322	0.27776	2.6042	4.608	1.43527	0.208327	4.02989	0.4		1.07098	0.00772917	0.00454539	0.0607885	0.983669
Ms20	T	12.76	2.92	46.22	5	0.33	39.74	0.4165	0.4165	1.647	1.6632	0.663777	0.115758	2.9862	0.316228	0.0535724	1.20938	0.0136779	0.0136779	0.337215	0.193373
Ms20	C	21.12	4.98	78.34	7.6	1.74	44.56	0.7896	0.26528	2.82325	9.46069	1.94046	0.2498	3.35792	0.509902	0.300998	2.56449	0.0533897	0.00838179	0.121683	2.07679
Ms20	TR	14.04	4	53.775	5		33.68	0.703	0.2969	2.4072	3.8378	0.96	0.296648	3.11993	0.316228		3.89864	0.0156333	0.0156891	0.186617	0.5355
Ms20	CR	25	5.54	72.6	7.6		39.78	0.7488	0.26774	2.7476	5.4586	4.82701	0.256125	4.72864	0.6		2.68131	0.00664379	0.00770432	0.107656	1.04502
Ms21	T	13.96	3.7	33.72	5.4	0.406	38.9	0.39812	0.39812	1.5278	1.3842	4.32083	0.219089	7.33153	0.678233	0.143861	3.56272	0.0157294	0.0157294	0.101226	0.223174
Ms21	C	20	3.7	48.9	6.6	1.14	54	0.7265	0.2734	2.6895	5.07	5.40139	0.144914	4.78383	0.509902	0.33758	7.24907	0.0111602	0.014288	0.157346	0.337088
Ms21	TR	16.24	4.88	25.9	5.8		38.94	0.639	0.36124	2.007	3.59335	2.99877	0.383927	5.80388	0.374166		3.89495	0.0614142	0.0613067	0.355848	0.639643
Ms21	CR	18.7	4.34	57.28	7.6		40.46	0.7488	0.25114	2.993	8.0172	3.11689	0.132665	7.1051	0.509902		1.60767	0.00664379	0.00671868	0.104128	1.40736

## Sheet: Table S2
Table S2. Leaf elongation rate at chilling temperature and control conditions, and relative LER with standard errors for 18 M. sinensis genotypes.
Genotype	LER_treatment	LER_control	std.err_treatment	std.err_control	relativeLER	std.err_relativeLER
Ms18	0.398	6.82	0.228066	2.48107	0.0583578	0.0360548
Ms19	0.612	7.734	0.174654	1.35535	0.0791311	0.0255316
Ms13	0.666	7.812	0.310815	1.08292	0.0852535	0.0413759
Ms21	0.67	6.972	0.166823	0.987722	0.0960987	0.0275714
Ms17	1.358	11.63	0.273741	1.68616	0.116767	0.026907
Ms12	1.108	9.19	0.194869	2.0309	0.120566	0.0282697
Ms11	1.28	8.94	0.540565	0.729205	0.143177	0.0619931
Ms20	1.134	7.368	0.290734	1.24336	0.153909	0.0458207
Ms15	0.756	3.8978	0.327515	1.47885	0.193956	0.103547
Ms9	1.788	8.9	0.281308	1.95073	0.200899	0.0446431
Ms14	0.794	3.216	0.232026	1.48056	0.246891	0.11803
Ms7	2.1	7.11	0.24986	1.82813	0.295359	0.066255
Ms5	1.62	5.482	0.516759	1.44468	0.295513	0.114385
Ms6	1.76	5.74	0.194294	2.10144	0.30662	0.0845116
Ms8	1.394	4.456	0.373318	1.73137	0.312837	0.12471
Ms10	1.258	2.66	0.397837	1.2958	0.472932	0.251655
Ms16	2.21	4.214	1.32045	0.858892	0.524442	0.333902
Ms1	2.75	4.56	1.53129	1.32363	0.60307	0.368673

## Sheet: Table S3
Table S3. The total Chilling Stress Response Index (SRI) of 18 genotypes of M. sinensis.
Genotype	SRI
Ms12	11.497
Ms1	12.5357
Ms15	12.6888
Ms10	12.8975
Ms7	13.169
Ms6	13.1747
Ms13	13.4064
Ms11	13.4097
Ms8	13.4626
Ms19	13.4888
Ms20	13.5324
Ms5	13.7471
Ms17	14.1956
Ms18	14.5997
Ms21	14.7087
Ms9	14.8893
Ms14	14.8983
Ms16	15.1346

## Sheet: Table S4
Table S4. Correlations between considered traits.
	Trait1 - shoot height	Trait2 - stem diameter	Trait3 - leaf length	Trait4 - leaves per stem	Trait5 - dry biomass	Trait6 - SPAD	Trait7 - Fv/Fm	Trait8 - Fo/Fm	Trait9 - Fv/Fo	Trait10 - PI_ABS
Trait1 - shoot height	1	0.64062	0.764787	0.763765	0.771201	0.323284	0.389616		0.392174	0.468042
Trait2 - stem diameter	0.64062	1	0.688592	0.862025	0.855147	0.352461	0.591947	-0.525481	0.59689	0.595033
Trait3 - leaf length	0.764787	0.688592	1	0.772528	0.884392	0.49321	0.561419	-0.356582	0.629669	0.73661
Trait4 - leaves per stem	0.763765	0.862025	0.772528	1	0.908682	0.428208	0.547374	-0.393316	0.598988	0.626117
Trait5 - dry biomass	0.771201	0.855147	0.884392	0.908682	1	0.583339	0.833851	-0.509567	0.87672	0.875105
Trait6 - SPAD	0.323284	0.352461	0.49321	0.428208	0.583339	1	0.397105	-0.26769	0.499888	0.528223
Trait7 - Fv/Fm	0.389616	0.591947	0.561419	0.547374	0.833851	0.397105	1	-0.603974	0.893435	0.721583
Trait8 - Fo/Fm		-0.525481	-0.356582	-0.393316	-0.509567	-0.26769	-0.603974	1	-0.656461	-0.568931
Trait9 - Fv/Fo	0.392174	0.59689	0.629669	0.598988	0.87672	0.499888	0.893435	-0.656461	1	0.867061
Trait10 - PI_ABS	0.468042	0.595033	0.73661	0.626117	0.875105	0.528223	0.721583	-0.568931	0.867061	1

## Sheet: Table S5
Table S5. The mean Stress Susceptibility Index (SSI) of 18 genotypes of M. sinensis.
Genotype	SSI
Ms21	1.24068
Ms12	1.21884
Ms10	1.16015
Ms7	1.13462
Ms11	1.09509
Ms19	1.08028
Ms8	1.07596
Ms6	1.07241
Ms9	1.06588
Ms15	1.06011
Ms17	1.05357
Ms5	1.04689
Ms20	1.02099
Ms13	1.01429
Ms1	0.998504
Ms18	0.995156
Ms14	0.869341
Ms16	0.736325
